# Supplementary material for: Sex Differences in the Incidence and Outcomes of Acute Myocardial Infarction in Spain, 2016–2018: A Matched-Pair Analysis
Source: J Clin Med. 2021 Apr 20;10(8):1795. doi: 10.3390/jcm10081795 (PMC8074598; doi:10.3390/jcm10081795)
Supplement: Supplementary file 1 [file jcm-10-01795-s001.zip]

Archive with 1 entries (1 files):
- jcm-1127804-supplementary.pdf
